# Supplementary material for: Rare gut microbiota associated with breeding success, hormone metabolites and ovarian cycle phase in the critically endangered eastern black rhino
Source: Microbiome. 2019 Feb 15;7:27. doi: 10.1186/s40168-019-0639-0 (PMC6377766; doi:10.1186/s40168-019-0639-0)
Supplement: Supplementary file 2 — R Markdown containing all analysis code. (RMD 21 kb) [file 40168_2019_639_MOESM2_ESM.rmd]

---
title: "Rhino_microbiomes"
output: html_document
---

```{r setup, include=FALSE}
knitr::opts_chunk$set(echo = TRUE)
```

```{r}
library(dada2)
library(ggplot2)
library(phyloseq)
library(vegan)
library(RColorBrewer)
library(DESeq2)
library(microbiome)
library(gridExtra)
```

```{r}
path <- "/Users/rachaelantwis/Dropbox/Research/Current/Papers/Rhino_microbiomes/Rhino_microbiome_analyses/AllData"
list.files(path)
```

#Preprocessing
```{r}
#FILTER AND TRIM 

  #Sort ensures forward/reverse reads are in same order
  fnFs <- sort(list.files(path, pattern="_R1_001.fastq"))
  fnRs <- sort(list.files(path, pattern="_R2_001.fastq"))
  
  #Extract sample names, assuming filenames have format: SAMPLENAME_XXX.fastq
  sample.names <- sapply(strsplit(fnFs, "_"), `[`, 1)
  
  #Specify the full path to the fnFs and fnRs
  fnFs <- file.path(path, fnFs)
  fnRs <- file.path(path, fnRs)
  
#INSPECTION OF QUALITY PROFILES  
  
  plotQualityProfile(fnFs[1:2])
  plotQualityProfile(fnRs[1:2])
  
#FILTERING AND TRIMMING 
  
  #File Path Admin
  filt_path <- file.path(path, "filtered") 
  
  #Place filtered files in filtered/ subdirectory
  filtFs <- file.path(filt_path, paste0(sample.names, "_F_filt.fastq.gz"))
  filtRs <- file.path(filt_path, paste0(sample.names, "_R_filt.fastq.gz"))
  
  #Filter and Trim 
  out <- filterAndTrim(fnFs, filtFs, fnRs, filtRs, truncLen=c(240,160),
                       maxN=0, maxEE=c(2,2), truncQ=2, rm.phix=TRUE,
                       compress=TRUE, multithread=TRUE)
  head(out)
  
#LEARNING ERROR RATES
  
  errF <- learnErrors(filtFs, multithread=TRUE)
  errR <- learnErrors(filtRs, multithread=TRUE)

    #Plot Error Rates
      plotErrors(errF, nominalQ=TRUE)
   
#DEREPLICATION / IDENTIFIYNG UNIQUE SEQUENCES
  
  derepFs <- derepFastq(filtFs, verbose=TRUE)
  derepRs <- derepFastq(filtRs, verbose=TRUE)
  
  #Name the derep-class objects by the sample names
  names(derepFs) <- sample.names
  names(derepRs) <- sample.names
    

#INFERENCE OF SEQUENCE VARIANTS IN EACH SAMPLE 
  
  #F
  dadaFs <- dada(derepFs, err=errF, multithread=TRUE)
  
  #R
  dadaRs <- dada(derepRs, err=errR, multithread=TRUE)
  
    #insepct
      dadaFs[[1]]
      
      
#MERGE PAIRED READS
      
      mergers <- mergePairs(dadaFs, derepFs, dadaRs, derepRs, verbose=TRUE)
      # Inspect the merger data.frame from the first sample
      head(mergers[[1]])
  
#MAKE SEQUENCE VARIANT TABLE
      
      seqtab <- makeSequenceTable(mergers)    
      
      #Distribtuion of Sequence Lengths - v4.16S should be around 250, so trim anything outside of 240-260 range.
      table(nchar(getSequences(seqtab)))
      
      #How many over 260
      sizedist<-data.frame(t(table(nchar(getSequences(seqtab)))))
      filtseqs<-sum(sizedist[,3][which(as.numeric(as.character(sizedist[,2]))>260)])
      filtseqs/sum(sizedist[,3])
      
      #Strip Out Seqeunces that Are Over the Expected Length
      seqtab2 <- seqtab[,nchar(colnames(seqtab)) %in% seq(240,260)]
      table(nchar(getSequences(seqtab2)))
      
      
#REMOVE CHIMERA
      
      seqtab.nochim <- removeBimeraDenovo(seqtab2, method="consensus", multithread=TRUE, verbose=TRUE)
      dim(seqtab.nochim)
      
      #% Seqeunces Removed
      1-sum(seqtab.nochim)/sum(seqtab2)

            
#TRACK READS THROUGH PIPELINE
      
      getN <- function(x) sum(getUniques(x))
      track <- cbind(out, sapply(dadaFs, getN), sapply(mergers, getN), rowSums(seqtab2), rowSums(seqtab.nochim))
      colnames(track) <- c("input", "filtered", "denoised", "merged", "tabled", "nonchim")
      rownames(track) <- sample.names
      head(track)

```

```{r}
#ASSIGN TAXONOMY AND SPECIES
      
      #Genera
      tt <- assignTaxonomy(seqtab.nochim, "/Users/rachaelantwis/Dropbox/Research/Bioinformatics/MiSeq_data/silva_nr_v128_train_set.fa",multithread = TRUE)
      unname(head(tt))
      
      tt.plus <- addSpecies(tt, "/Users/rachaelantwis/Dropbox/Research/Bioinformatics/MiSeq_data/silva_species_assignment_v128.fa", verbose=TRUE)
      
```

```{r}
#EXPORT TO PHYLOSEQ AND MERGE WITH SAMPLE DATA
      
      #Tidying Up Sample Data
        samples.out <- data.frame(Sample=rownames(seqtab.nochim))
      
      #Import sample dataset
      library(readr)
      Sample_data <- read_csv("/Users/rachaelantwis/Dropbox/Research/Current/Main_projects/Rhino_microbiomes/Rhino_microbiome_analyses/Rhino_metadata_clean.csv")
      View(Sample_data)
      
        sample.info<-Sample_data
        head(sample.info)
        
      #Samples as factor
        sample.info$Sample<-as.factor(sample.info$Sample)
        
      #Others as factors
      sample.info$ID<-as.factor(sample.info$ID)
      sample.info$Institution<-as.factor(sample.info$Institution)
      sample.info$Parity<-as.factor(sample.info$Parity)
      sample.info$Reproductive_Category<-as.factor(sample.info$Reproductive_Category)
      sample.info$Bred_in_last_seven_years<-as.factor(sample.info$Bred_in_last_seven_years)
      sample.info$Cycle.phase<-as.factor(sample.info$Cycle.phase)
      sample.info$Institution_anon<-as.factor(sample.info$Institution_anon)
      sample.info$ID_anon<-as.factor(sample.info$ID_anon)
      
      #Merge the Sample ID data from dada2 with the metadata  
        sample.merge<-merge(sample.info,samples.out,by="Sample",all.y=TRUE)
        nrow(sample.merge)
        #tail(sample.merge)
        
      #Rownames of sample data are sample IDs
        rownames(sample.merge)<-sample.merge$Sample
        
      #Add an indicator variable for whether a sample is a sample or a negative
        sample.merge$sampletype<-"sample"
        sample.merge$sampletype[grep("Negative",sample.merge$Sample)]<-"negative"
      
      #Export to Phyloseq
        library(phyloseq)
        
        ps <- phyloseq(tax_table(tt.plus), sample_data(sample.merge), otu_table(seqtab.nochim, taxa_are_rows = FALSE))
        
        taxa_names(ps) <- paste("SV",seq(nrow(tt.plus)))

        
#Removing contaminants found in the negatives and finish cleaning the data

 #Identify the samples (columns) that are negative controls
        otuloc<-grep("negative",sample_data(ps)$sampletype)

    #Evaluate if any SVs (rows) are >0 for negatives (positive SV counts)
        otus.in.neg<-(otu_table(ps)[,otuloc]>0)
        sum(otus.in.neg)
        taxa_names(otus.in.neg) #identifies them
  
        prune_negatives = function(ps, negative, sample) {
  negs.n1 = prune_taxa(taxa_sums(negative)>=1, negative) 
  samps.n1 = prune_taxa(taxa_sums(sample)>=1, sample) 
  allTaxa <- names(sort(taxa_sums(ps),TRUE))
  negtaxa <- names(sort(taxa_sums(negs.n1),TRUE))
  taxa.noneg <- allTaxa[!(allTaxa %in% negtaxa)]
  return(prune_taxa(taxa.noneg,samps.n1))
        }
        
        neg.cts = subset_samples(ps, sampletype == "negative")
        samples = subset_samples(ps, sampletype == "sample")
        ps2 = prune_negatives(ps,neg.cts,samples)
      
    #Remove Negatives
        ps3 <- prune_samples(sample_names(ps2) != "Negative", ps2)
        sample_sums(ps3)
```

```{r}
    #Removing OTUs with fewer than 100 reads
        final.data<-prune_taxa(taxa_sums(ps3)>100,ps3)
        
    #How Many Taxa Did We Lose?    
        ntaxa(ps3); ntaxa(final.data)
        ntaxa(ps3)- ntaxa(final.data)
    
        ###############
        #Post-QC Library Stats
        ###############
        
        median(sample_sums(final.data))
        range(sample_sums(final.data))
        final.data
        
        #Check the column names of the data and change if necessary
colnames(tax_table(final.data))
colnames(tax_table(final.data)) <- c("Kingdom", "Phylum", "Class", "Order", "Family", "Genus", "Species")
colnames(tax_table(final.data))


#####Take out non-bacteria and odd samples

prune <- subset_taxa(final.data, Kingdom == "Bacteria" & Family  != "mitochondria" & Family  != "Mitochondria" & Class   != "Chloroplast")

prune2 <- prune_samples(sample_names(prune) != "R37", prune)
prune3 <- prune_samples(sample_names(prune2) != "R45", prune2)
prune4 <- prune_samples(sample_names(prune3) != "R6", prune3)
final <- prune_samples(sample_names(prune4) != "R69", prune4)


sample_sums(final)
median(sample_sums(final))
range(sample_sums(final))
sample.sums <- as.data.frame(sample_sums(final))
write.csv(sample.sums, file='samplesums.csv')

sample.data <- as.data.frame(sample_data(final))
write.csv(sample.data, file='sampledata.csv')
```

#Replacing NAs with taxa names
```{r}
library(stringr)

tax <- data.frame(tax_table(final))

tax.clean <- data.frame(row.names = row.names(tax),
Kingdom = str_replace(tax[,1], "D_0__",""),
Phylum = str_replace(tax[,2], "D_1__",""),
Class = str_replace(tax[,3], "D_2__",""),
Order = str_replace(tax[,4], "D_3__",""),
Family = str_replace(tax[,5], "D_4__",""),
Genus = str_replace(tax[,6], "D_5__",""),
Species = str_replace(tax[,7], "D_6__",""),
stringsAsFactors = FALSE)
tax.clean[is.na(tax.clean)] <- ""

for (i in 1:7){ tax.clean[,i] <- as.character(tax.clean[,i])}
####### Fille holes in the tax table
tax.clean[is.na(tax.clean)] <- ""
for (i in 1:nrow(tax.clean)){

#Fill in missing taxonomy

if (tax.clean[i,2] == ""){
kingdom <- paste("Kingdom_", tax.clean[i,1], sep = "")
tax.clean[i, 2:7] <- kingdom
} else if (tax.clean[i,3] == ""){
phylum <- paste("Phylum_", tax.clean[i,2], sep = "")
tax.clean[i, 3:7] <- phylum
} else if (tax.clean[i,4] == ""){
class <- paste("Class_", tax.clean[i,3], sep = "")
tax.clean[i, 4:7] <- class
} else if (tax.clean[i,5] == ""){
order <- paste("Order_", tax.clean[i,4], sep = "")
tax.clean[i, 5:7] <- order
} else if (tax.clean[i,6] == ""){
family <- paste("Family_", tax.clean[i,5], sep = "")
tax.clean[i, 6:7] <- family
} else if (tax.clean[i,7] == ""){
tax.clean$Species[i] <- paste("Genus",tax.clean$Genus[i], sep = "_")
}
}

tax_table(final) <- as.matrix(tax.clean)

tax.check <- tax_table(final)
write.csv(tax.check, file='tax.check.csv')
```

#rarefaction curves
```{r}
#make a new phyloseq object to mess around with

pscurve <- final

#Calculate alpha diversity

set.seed(42)

calculate_rarefaction_curves <- function(pscurve, measures, depths) {
  require('plyr') # ldply
  require('reshape2') # melt

  estimate_rarified_richness <- function(pscurve, measures, depth) {
    if(max(sample_sums(pscurve)) < depth) return()
    pscurve <- prune_samples(sample_sums(pscurve) >= depth, pscurve)

    rarified_pscurve <- rarefy_even_depth(pscurve, depth, verbose = FALSE)

    alpha_diversity <- estimate_richness(rarified_pscurve, measures = measures)

    # as.matrix forces the use of melt.array, which includes the Sample names (rownames)
    molten_alpha_diversity <- melt(as.matrix(alpha_diversity), varnames = c('Sample', 'Measure'), value.name = 'Alpha_diversity')

    molten_alpha_diversity
  }

  names(depths) <- depths # this enables automatic addition of the Depth to the output by ldply
  rarefaction_curve_data <- ldply(depths, estimate_rarified_richness, pscurve = pscurve, measures = measures, .id = 'Depth', .progress = ifelse(interactive(), 'text', 'none'))

  # convert Depth from factor to numeric
  rarefaction_curve_data$Depth <- as.numeric(levels(rarefaction_curve_data$Depth))[rarefaction_curve_data$Depth]

  rarefaction_curve_data
}

rarefaction_curve_data <- calculate_rarefaction_curves(pscurve, c('Observed', 'Shannon'), rep(c(1, 10, 100, 1000, 1:100 * 10000), each = 10))
summary(rarefaction_curve_data)

#Summarize alpha diversity

rarefaction_curve_data_summary <- ddply(rarefaction_curve_data, c('Depth', 'Sample', 'Measure'), summarise, Alpha_diversity_mean = mean(Alpha_diversity), Alpha_diversity_sd = sd(Alpha_diversity))

#Add sample data

rarefaction_curve_data_summary_verbose <- merge(rarefaction_curve_data_summary, data.frame(sample_data(pscurve)), by.x = 'Sample', by.y = 'row.names')

#Plot

library('ggplot2')

ggplot(
  data = rarefaction_curve_data_summary_verbose,
  mapping = aes(
    x = Depth,
    y = Alpha_diversity_mean,
    ymin = Alpha_diversity_mean - Alpha_diversity_sd,
    ymax = Alpha_diversity_mean + Alpha_diversity_sd,
    colour = Sample,
    group = Sample
  )
) + geom_line(
) + geom_pointrange(
) + facet_wrap(
  facets = ~ Measure,
  scales = 'free_y'
)

```

#Transform to relative abundance
```{r}
relative.abundance = transform_sample_counts(final, function(x){x / sum(x)})
```


```{r}
library(scales)
library(ggthemes)

getPalette = colorRampPalette(brewer.pal(9, "Set1"))
phylumList = unique(tax_table(final)[,"Phylum"])
phylumPalette = getPalette(length(phylumList))
names(phylumPalette) = phylumList

#Stacked plot for cycle phase
individual.for.plot = merge_samples(final, "Cycle.phase")
sample_data(individual.for.plot)$Cycle.phase <- levels(sample_data(final)$Cycle.phase)
phylum.plot = tax_glom(individual.for.plot, "Phylum")
for.plot.ra = transform_sample_counts(phylum.plot, function(x) 100 * x/sum(x))

plot_bar(for.plot.ra, "Cycle.phase", fill = "Phylum") + coord_flip()  + labs(y="Relative abundance (%)") + labs(x="Cycle phase") + theme(axis.text.x = element_text(angle = 90, vjust=0.5, hjust=1)) + theme(legend.text=element_text(size=10)) + scale_fill_manual(values= phylumPalette)

#Stacked plot for institution
individual.for.plot = merge_samples(final, "Institution_anon")
sample_data(individual.for.plot)$Institution_anon <- levels(sample_data(final)$Institution_anon)
phylum.plot = tax_glom(individual.for.plot, "Phylum")
for.plot.ra = transform_sample_counts(phylum.plot, function(x) 100 * x/sum(x))

plot_bar(for.plot.ra, "Institution_anon", fill = "Phylum") + coord_flip()  + labs(y="Relative abundance (%)") + labs(x="Institution") + theme(axis.text.x = element_text(angle = 90, vjust=0.5, hjust=1)) + theme(legend.text=element_text(size=10)) + scale_fill_manual(values= phylumPalette)

#Stacked plot for breeding category
individual.for.plot = merge_samples(final, "Bred_in_last_seven_years")
sample_data(individual.for.plot)$Bred_in_last_seven_years <- levels(sample_data(final)$Bred_in_last_seven_years)
phylum.plot = tax_glom(individual.for.plot, "Phylum")
for.plot.ra = transform_sample_counts(phylum.plot, function(x) 100 * x/sum(x))

plot_bar(for.plot.ra, "Bred_in_last_seven_years", fill = "Phylum") + coord_flip()  + labs(y="Relative abundance (%)") + labs(x="Bred in last seven years") + theme(axis.text.x = element_text(angle = 90, vjust=0.5, hjust=1)) + theme(legend.text=element_text(size=10)) + scale_fill_manual(values= phylumPalette)
```

```{r}
#Adonis
GPdist = phyloseq::distance(relative.abundance, "bray")
GPNMDS = ordinate(relative.abundance, "NMDS", GPdist)
adonis(GPdist ~ Institution+Bred_in_last_seven_years+ID+Cycle.phase, as(sample_data(relative.abundance), "data.frame"))

#Plot NMDS with centroids for ID
centroids.nmds <- ordinate(relative.abundance, method="NMDS", distance="bray")
scrs <- scores(centroids.nmds, display = 'sites')
scrs <- cbind(as.data.frame(scrs), ID_anon = sample_data(relative.abundance)$ID_anon)
cent <- aggregate(cbind(NMDS1, NMDS2) ~ ID_anon, data = scrs, FUN = "mean")
segs <- merge(scrs, setNames(cent, c("ID_anon","oNMDS1","oNMDS2")),
              by = "ID_anon", sort = FALSE)

ggplot(scrs, aes(x = NMDS1, y = NMDS2, colour = ID_anon)) +
  geom_segment(data = segs,
               mapping = aes(xend = oNMDS1, yend = oNMDS2)) + # spiders
  geom_point(data = cent, size = 5) +                         # centroids
  geom_point() +                                              # sample scores
  coord_fixed() + xlim(-3, 3) + ylim(-2, 2) + guides(color=guide_legend(title="ID"))                                          # sample scores


#Plot NMDS with centroids for cycle phase
centroids.nmds <- ordinate(relative.abundance, method="NMDS", distance="bray")
scrs <- scores(centroids.nmds, display = 'sites')
scrs <- cbind(as.data.frame(scrs), Cycle.phase = sample_data(relative.abundance)$Cycle.phase)
cent <- aggregate(cbind(NMDS1, NMDS2) ~ Cycle.phase, data = scrs, FUN = "mean")
segs <- merge(scrs, setNames(cent, c("Cycle.phase","oNMDS1","oNMDS2")),
              by = "Cycle.phase", sort = FALSE)

ggplot(scrs, aes(x = NMDS1, y = NMDS2, colour = Cycle.phase)) +
  geom_segment(data = segs,
               mapping = aes(xend = oNMDS1, yend = oNMDS2)) + # spiders
  geom_point(data = cent, size = 5) +                         # centroids
  geom_point() +                                              # sample scores
  coord_fixed() + xlim(-3, 3) + ylim(-2, 2) + guides(color=guide_legend(title="Cycle phase"))


#Plot NMDS with centroids for Institution
centroids.nmds <- ordinate(relative.abundance, method="NMDS", distance="bray")
scrs <- scores(centroids.nmds, display = 'sites')
scrs <- cbind(as.data.frame(scrs), Institution_anon = sample_data(relative.abundance)$Institution_anon)
cent <- aggregate(cbind(NMDS1, NMDS2) ~ Institution_anon, data = scrs, FUN = "mean")
segs <- merge(scrs, setNames(cent, c("Institution_anon","oNMDS1","oNMDS2")),
              by = "Institution_anon", sort = FALSE)

ggplot(scrs, aes(x = NMDS1, y = NMDS2, colour = Institution_anon)) +
  geom_segment(data = segs,
               mapping = aes(xend = oNMDS1, yend = oNMDS2)) + # spiders
  geom_point(data = cent, size = 5) +                         # centroids
  geom_point() +                                              # sample scores
  coord_fixed() + xlim(-3, 3) + ylim(-2, 2) + guides(color=guide_legend(title="Institution"))

#Plot NMDS with centroids for Breeding success
centroids.nmds <- ordinate(relative.abundance, method="NMDS", distance="bray")
scrs <- scores(centroids.nmds, display = 'sites')
scrs <- cbind(as.data.frame(scrs), Bred_in_last_seven_years = sample_data(relative.abundance)$Bred_in_last_seven_years)
cent <- aggregate(cbind(NMDS1, NMDS2) ~ Bred_in_last_seven_years, data = scrs, FUN = "mean")
segs <- merge(scrs, setNames(cent, c("Bred_in_last_seven_years","oNMDS1","oNMDS2")),
              by = "Bred_in_last_seven_years", sort = FALSE)

ggplot(scrs, aes(x = NMDS1, y = NMDS2, colour = Bred_in_last_seven_years)) +
  geom_segment(data = segs,
               mapping = aes(xend = oNMDS1, yend = oNMDS2)) + # spiders
  geom_point(data = cent, size = 5) +                         # centroids
  geom_point() +                                              # sample scores
  coord_fixed() + xlim(-3, 3) + ylim(-2, 2) + guides(color=guide_legend(title="Recently bred"))


sample.data.ra <- sample_data(relative.abundance)
write.csv(sample.data.ra, file='sample.data.ra.csv')
```

#Indicator analysis
```{r}
genus.level = tax_glom(final, taxrank="Genus")

#transform to relative abundance
rel.abun.gen = transform_sample_counts(genus.level, function(x){x / sum(x)})

#coerce into dataframes
otus.gen <- otu_table(rel.abun.gen)
write.csv(otus.gen, file='otus.gen.csv')

tax.gen <- tax_table(rel.abun.gen)
write.csv(tax.gen, file='tax.gen.csv')

data.gen <- sample_data(rel.abun.gen)
write.csv(data.gen, file='data.gen.csv')

#manually populate SV table with sample info and genera names

#reimport
indicator.genus <- read_csv("/Users/rachaelantwis/Dropbox/Research/Current/Main_projects/Rhino_microbiomes/Rhino_microbiome_analyses/indicator.csv")

#analyses according to breeding success
library(indicspecies)
groups <- indicator.genus$Bred_in_last_seven_years
data <- indicator.genus[,c(14:266)]
ind.analysis = multipatt(data, groups, func = "IndVal")
summary(ind.analysis)

#analyses according to cycle phase
groups <- indicator.genus$Cycle.phase
data <- indicator.genus[,c(14:266)]
ind.analysis = multipatt(data, groups, func = "IndVal")
summary(ind.analysis)
```

#Correlations between microbial and hormonal factors
```{r}
correlations <- read.csv("/Users/rachaelantwis/Dropbox/Research/Current/Papers/Rhino_microbiomes/Rhino_microbiome_analyses/scores.csv")
correlations <- as.data.frame(correlations)
attach(correlations)
correlations

library(lme4)

#relationship between prog and cort
cor.test(logPG, LogCC, data = correlations)

#effect of breeding success on prog/cort concentrations
prog <- lmer(logPG ~ Bred_in_last_seven_years*Cycle.phase + (1|ID) + (1|Institution),  data=correlations)
car::Anova(prog)

cort <- lmer(LogCC ~ Bred_in_last_seven_years*Cycle.phase + (1|ID) + (1|Institution),  data=correlations)
car::Anova(cort)


ggplot(correlations, aes(x=LogCC, y=logPG, colour = Cycle.phase)) +
    geom_point(shape=1) +    # Use hollow circles
    geom_smooth(method=lm) +# Add linear regression line 
    labs(y="Log faecal progestagen metabolite concentration (ng/g)") + labs(x="Log faecal glucocorticoid metabolite concentration (ng/g)") + guides(color=guide_legend(title="Cycle phase"))
```

#association analysis between hormones and microbes
```{r}
microbes <- indicator.genus[,c(14:266)]
hormones <- indicator.genus[,c(11:12)] #raw data

# Cross correlate data sets and return a table
correlation.table.genus <- associate(microbes, hormones, 
    method = "spearman", mode = "table", p.adj.threshold = 0.05)

write.csv(correlation.table.genus, file='hormones.microbes.genus.csv')

#Plot the heatmap and highlight significant correlations with stars
q <- heat(correlation.table.genus, "X2", "X1", fill = "Correlation", 
    star = "p.adj")
q + theme(axis.text.x = element_text(angle = 0)) + 
  scale_x_discrete(expand = c(1,0))

#import ±10% data set for heatmap
heatmap.data <- read.csv("/Users/rachaelantwis/Dropbox/Research/Current/Main_projects/Rhino_microbiomes/Rhino_microbiome_analyses/edit.csv")
fig <- heat(heatmap.data, "Hormone", "Genus", fill = "value")
fig + theme(axis.text.x = element_text(angle = 0))

#Better plot
library(viridis)
gg <- ggplot(heatmap.data, aes(x=Hormone, y=Genus, fill=value))
gg <- gg + geom_tile(color="white", size=0.1)
gg <- gg + scale_fill_viridis(name="% correlation")
gg <- gg + xlab("Faecal hormone metabolite") + ylab("Bacterial genera")
```
